# Supplementary material for: Soft Robotic Glove with Sensing and Force Feedback for Rehabilitation in Virtual Reality
Source: Biomimetics (Basel). 2023 Feb 15;8(1):83. doi: 10.3390/biomimetics8010083 (PMC9944851; doi:10.3390/biomimetics8010083)
Supplement: Supplementary file 1 [file biomimetics-08-00083-s001.zip]

Archive with 1 entries (1 files):
- supplementary video.mp4
